# Supplementary material for: Increased CCL-5 (RANTES) Gene Expression in the Choroid Plexus of Dogs with Canine Leishmaniosis
Source: Animals (Basel). 2023 Jun 22;13(13):2060. doi: 10.3390/ani13132060 (PMC10340004; doi:10.3390/ani13132060)
Supplement: Supplementary file 1 [file animals-13-02060-s001.zip]

Archive with 1 entries (1 files):
- animals-2396932-supplementary.pdf
